# Supplementary material for: Characterization of Beeswax and Rice Bran Wax Oleogels Based on Different Types of Vegetable Oils and Their Impact on Wheat Flour Dough Technological Behavior during Bun Making
Source: Gels. 2024 Mar 12;10(3):194. doi: 10.3390/gels10030194 (PMC10970211; doi:10.3390/gels10030194)
Supplement: Supplementary file 1 [file gels-10-00194-s001.zip]

Archive with 1 entries (1 files):
- gels-2875749-supplementary.pdf
